# Supplementary material for: A Novel Intrauterine Device for the Spatio-Temporal Release of Norethindrone Acetate as a Counter-Estrogenic Intervention in the Genitourinary Syndrome of Menopause
Source: Pharmaceutics. 2024 Apr 26;16(5):587. doi: 10.3390/pharmaceutics16050587 (PMC11124343; doi:10.3390/pharmaceutics16050587)
Supplement: Supplementary file 1 [file pharmaceutics-16-00587-s001.zip]

Archive with 1 entries (1 files):
- pharmaceutics-2897728-supplementary.pdf
